# Supplementary material for: Research on the application of a cement and soil aggregate for the ecological restoration of vegetation in artificial soil
Source: PeerJ. 2023 Jan 13;11:e14657. doi: 10.7717/peerj.14657 (PMC9841899; doi:10.7717/peerj.14657)
Supplement: Data S1 [file peerj-11-14657-s001.xls]

## Sheet: Sheet1
Cement addition (%)	Soil aggregate(%)	Replication	Aboveground biomass(g/pot)	Soil weight (kg/pot)	Soil Ph	Soil organic carbon(%)	Microbial biomass carbon(g/kg)	Plant TN content (mg/g)	Plant TP content (mg/g)	Plant TK content (mg/g)	Soil TN content (mg/g)	Soil TP content (mg/g)	Soil TK content (mg/g)	Soil Si content (mg/g)	Soil AN content (mg/kg)	Soil AP content (mg/kg)	Soil AK content (mg/kg)
0	0	1	20.9	3.339	8.13	3.66969	0.581072	26.3051	2.21755	8.64113	4.53342	0.688874	17.5172	1.5199	134.4	8.98	358.9
0	0	2	34.9	3.436	8.21	4.29826	0.603764	18.8711	1.49646	6.4627	4.72334	0.711022	17.3412	1.6177	135.8	13.79	258.6
0	0	3	9.81	3.105	8.25	4.53469	0.499592	32.7601	1.2753	5.34	4.55961	0.721691	17.1165	1.2583	126.7	13.23	257.6
0	0.03	1	19.1	3.185	8.22	4.41571	0.642514	31.9842	1.73	10.759	4.71915	0.666932	17.1827	1.4073	141.4	14.69	290.3
0	0.03	2	16.5	3.156	8.14	4.37097	0.515688	22.6003	2.35227	12.8944	4.56975	0.69004	17.0914	1.5123	154.7	15.58	383.6
0	0.03	3	18.4	3.183	8.18	4.18265	0.536227	27.172	1.57662	11.83	4.79468	0.702889	16.9144	1.5165	161.7	14.67	350.5
0	0.06	1	22.2	3.278	8.17		0.552748	34.0049	1.12877	8.16013	4.34681	0.663404	17.3095	1.3345	251.3	8.66	259.4
0	0.06	2	25.2	3.084	8.07	3.8519	0.631381	18.35	1.68904	7.13743	4.80603	0.6876	17.0495	1.5267	175.7	9.06	346.6
0	0.06	3	21.4	3.033	8.05	4.13599	0.56	22.6209	1.00033	10.5776	4.40993	0.69703	17.4316	1.4171	177.1	8.41	249.5
0	0.09	1	17.3	3.152	8.06	4.16334	0.52111	29.1218	1.00232	4.72685	5.06134	0.699169	16.8654	1.4496	237.3	11.49	302.8
0	0.09	2	25.1	3.237	8.07	4.35143	0.61533	19.9516	1.64788	8.65522	3.98015	0.647515	17.178	1.3268	270.9	8.96	279.9
0	0.09	3	21.5	3.004	8.013	4.01505	0.382098	17.8653	0.480474	7.35667	4.71142	0.699642	16.9103	1.2678	181.3	17.97	321.1
0.05	0	1	31.6	3.219	8.2	3.92549	0.414961	24.5566	2.84068	11.1056	3.40521	0.657504	16.2415	2.2174	124.6	19.78	240.9
0.05	0	2	26.4	3.441	8.1	3.90973	0.30853	24.4961	1.13106	8.34314	3.85813	0.705778	16.2725	2.3143	126.7	16.45	337
0.05	0	3	32.3	3.42	8.11	3.82058	0.566605	26.0715	0.981679	8.18954	3.82373	0.677983	16.3062	2.1813	120.4	29	295.7
0.05	0.03	1	31.9	3.399	8.27	4.61529	0.366554	31.8682	1.68888	10.8333	4.09891	0.668702	15.4138	2.5285	156.1	13.08	288.9
0.05	0.03	2	24.9	3.553	8.21	4.00012	0.3756	28.0642	0.86915	8.22137	3.47043	0.673023	15.5868	2.1074	139.3	16.45	308.8
0.05	0.03	3	31.2	3.39	8.25	4.05181	0.593555	19.6203	1.08058	10.0063	3.90579	0.697752	16.2085	2.9665	136.5	16.35	220.1
0.05	0.06	1	32.1	3.149	8.26	3.88173	0.831366	26.786	2.06068	8.26171	4.16046	0.657667	15.8779	2.5266	146.3	14.11	298.2
0.05	0.06	2	27.6	3.352	8.22	3.82159	0.733136	19.7168	1.50292	9.83735	3.95333	0.653937	16.2059	2.304	142.1	14.22	213.9
0.05	0.06	3	28.7	3.329	8.21	4.35387	0.81916	21.8702	2.08878	8.3588	4.56641	0.660647	16.2286	2.2298	167.3	14.72	265.1
0.05	0.09	1	19.4	3.501	8.18	4.05862	0.761759	30.3723	1.43427	9.45502	4.85454	0.704982	16.2571	2.4051	163.1	14.18	258.3
0.05	0.09	2	26.1	3.27	8.29	4.27486	0.800723	28.0642	0.87177	9.72459	4.09782	0.647398	16.1765	2.4079	182.7	14.54	228.7
0.05	0.09	3	22.4	3.26	8.25	4.38341	0.793666	30.0347	1.04395	9.90968	4.87861	0.710401	15.7059	2.0907	169.4	7.96	239.6
0.1	0	1	27.9	3.654	8.24	4.04683	0.605752	28.6213	1.01252	8.93411	3.69829	0.663673	15.1399	2.5043	113.4	11.99	288.3
0.1	0	2	27.8	3.913	8.16	4.29059	0.563	26.298	1.82112	8.80392	3.93637	0.685982	16.0886	2.3945	112	11.65	305.9
0.1	0	3	30	3.771	8.35	4.56957	0.812202	26.3031	1.59166	9.28947	4.1309	0.649105	15.0137	2.1871	104.3	13.58	254.6
0.1	0.03	1	22.9	4.075	8.3	4.2422	0.896439	30.3287	3.16223	7.80278	3.90344	0.672608	14.9437	2.251	108.5	16.01	278.4
0.1	0.03	2	21.4	4.004	8.34	4.18864	0.89	26.153	1.94393	6.87097	3.6798	0.692292	15.2981	2.397	105.7	23.92	239.6
0.1	0.03	3	24.3	3.753	8.3	4.26047	0.881547	25.7155	2.98865	8.56762	3.88748	0.650219	15.1718	2.692	90.3	19.82	316.4
0.1	0.06	1	21.8	3.633	8.65	4.57294	0.901619	30.1172	2.42295	5.53629	4.39543	0.6406	15.6719	2.2971	124.6	30.83	242.1
0.1	0.06	2	19.9	3.63	8.62	4.11354	0.800304	29.0152	1.89578	8.0401	4.09603	0.664013	15.77	2.5446	112.7	22.14	220.8
0.1	0.06	3	21.2	3.874	8.52	4.11854	0.842471	25.7468	0.252564	5.61732	4.18708	0.627611	15.603	2.369	116.2	20.71	248.1
0.1	0.09	1	27.7	3.881	8.7	4.75145	0.723069	40.8525	2.64559	5.72368	4.79834	0.685008	15.3025	2.9394	133.7	26.06	198.5
0.1	0.09	2	30.1	3.972	8.38	4.8478	0.582419	39.1329	2.05714	6.44473	4.77242	0.714514	15.6004	2.7257	148.4	10.32	231.2
0.1	0.09	3	21.8	3.522	8.59	4.38375	0.67998	48.8723	1.3666	8.78193	3.86342	0.718787	15.7767	2.5942	126	10.36	234.4
0.15	0	1	20.2	4.456	8.59	4.24871	0.488358	45.0095	1.0462	6.67987	4.2076	0.63228	14.6748	2.8536	89.6	13.85	310.5
0.15	0	2	25.8	4.196	8.61	3.8595	0.585782	41.8435	1.6241	9.18288	4.32746	0.665076	15.3432	2.7335	92.4	10.22	313.9
0.15	0	3	27.8	3.944	8.62	4.04259	0.735959	49.5852	1.74921	5.44548	4.07966	0.617068	14.5072	2.4875	84.7	15.25	234
0.15	0.03	1	28.2	4.36	8.45	3.79298	0.532352	36.8245	2.41325	7.94411	3.46219	0.622524	14.4837	2.9162	100.1	21.35	346.1
0.15	0.03	2	17.1	4.109	8.56	4.02474	0.520531	32.3338	1.47256	9.17054	3.34729	0.617205	14.9252	2.4525	96.6	14.05	383.4
0.15	0.03	3	22.9	3.945	8.59	4.33781	0.635832	27.7427	1.11987	8.56	3.24005	0.653189	14.9376	2.9184	107.1	28.17	320.5
0.15	0.06	1	23.7	4.181	8.55	3.70471	0.362996	26.2475	3.06469	7.50318	3.80905	0.616943	14.7925	2.4815	106.4	21.93	338.2
0.15	0.06	2	27.5	4.215	8.45	4.18653	0.403969	24.2069	2.2389	9.92157	3.94826	0.641437	14.9706	2.953	91	21.22	385.3
0.15	0.06	3	25.3	4.046	8.55	3.94821	0.412728	25.5296	1.69211	10.4704	3.96016	0.628223	14.5905	2.8517	114.1	29.32	376.7
0.15	0.09	1	44.6	3.73	8.71	3.87979	0.514399	26.2152	2.2245	5.43322	3.2727	0.591584	14.0173	2.6592	107.8	24.98	298.2
0.15	0.09	2	12.4	3.698	8.65	4.48036	0.360961	26.7999	1.23529	9.25017	4.33827	0.649135	14.165	3.0139	106.4	28.12	362.8
0.15	0.09	3	25.3	4.09	8.56	4.24248	0.430919	33.1848	2.29835	11.5105	4.13143	0.6235	12.9084	2.9712	100.1	23.91	367.2
0.2	0	1	20.8	4.386	8.64	4.26565	0.411745	24.8175	2.22023	8.01831	3.34466	0.585711	13.9139	2.9628	82.6	17.22	386.2
0.2	0	2	17.3	4.387	8.59	3.74626	0.527374	26.0112	2.22259	13.7107	3.40119	0.628238	13.3829	2.9966	71.4	10.37	386.7
0.2	0	3	20.8	4.552	8.61	4.29343	0.398998	21.4791	1.6585	7.21717	3.45278	0.615775	14.5609	2.8325	86.8	24.81	387.5
0.2	0.03	1	20.5	4.692	8.54	4.60197	0.419948	45.8813	1.91367	13.2896	3.7659	0.622255	13.7033	2.5132	76.3	15.04	385.9
0.2	0.03	2	21.5	4.562	8.62	4.22845	0.658602	26.2528	1.21718	11.354	4.09243	0.632309	13.5962	3.2304	84	16.38	387.1
0.2	0.03	3	23.8	4.337	8.6	4.34425	0.598155	35.9668	2.07138	11.1484	4.20355	0.638406	13.0872	3.3063	97.3	17.32	388.2
0.2	0.06	1	26.6	4.606	8.67	4.2438	0.71	27.4439	1.79169	9.8596	3.86235	0.612421	13.6116	2.7927	83.3	19.72	352.9
0.2	0.06	2	27.1	4.421	8.52	4.22555	0.79	29.76	1.59166	1.59105	4.21403	0.649048	13.4795	2.7889	85.4	17.18	387.2
0.2	0.06	3	22.2	4.305	8.6	4.14661	0.746037	35.7588	1.77627	8.92227	3.92018	0.64327	13.7114	2.8518	82.6	25.44	387.6
0.2	0.09	1	15.3	4.264	8.6	3.71206	0.666948	19.9495	1.12484	11.84	3.99011	0.592225	13.0702	2.8452	84	15.55	387.8
0.2	0.09	2	17.3	4.36	8.65	3.98022	0.782662	30.5286	1.40735	13.9122	3.89105	0.646523	13.4196	3.2681	90.3	23.26	385.9
0.2	0.09	3	20.4	4.196	8.53	3.62388	0.585563	28.131	1.09811	9.76021	4.44874	0.620076	13.2868	2.5799	91	25.32	387.2
